# Supplementary material for: Host-mycobiome metabolic interactions in health and disease
Source: Gut Microbes. 2022 Sep 24;14(1):2121576. doi: 10.1080/19490976.2022.2121576 (PMC9519009; doi:10.1080/19490976.2022.2121576)
Supplement: Supplemental Material [file KGMI_A_2121576_SM6482.zip]

Archive with 2 entries (2 files):
- Begum_et_al_supplementary_information1.docx
- Begum_et_al_supplementary_table.xlsx
