# Supplementary material for: Host-mycobiome metabolic interactions in health and disease
Source: Gut Microbes. 2022 Sep 24;14(1):2121576. doi: 10.1080/19490976.2022.2121576 (PMC9519009; doi:10.1080/19490976.2022.2121576)
Supplement: Supplemental Material [file KGMI_A_2121576_SM6482.zip › Begum_et_al_supplementary_table.xlsx]

## Sheet: Extended supplementary
	Metabolite	Class	Fungi	Activity	Reference
	1-(2,6-dihydroxyphenyl)-pentan-1-one		Cryptosporiopsis sp.	anti-bacterial activity	Zilla et al., 2013; Goyal, 2016
	4-Hydroxymellein	PKS	Phoma sp.	cytotoxity activity against murine cancer cells	Santiago et al., 2014; Goyal, 2016
	Abscisic acid	Terpenoid	Cercospora rosicola	plant pathogen	Yamazaki, 1980; Moss, 2011
	Aflatoxin B1	PKS	Aspergillus flavus; Aspergillus parasiticus	found in nuts; carcinogenic animal species and limited in human consumption	Newberne and Wogan, 1968; Moss, 2011
	Anthcolorins	Terpene	Aspergillus versicolor; Anthocidaris crasssispina	growth inhibition of murine leukemic cell lines	Nakanishi et al., 2013; Siddiquee, 2018
	Apicidin F	NRPS	Fusarium fujikuroi	Anti-malarial activity	von Bragen et al., 2013; Goyal, 2016
	Asperterpnoid A; Asperlones A; Mitorubrin	Terpenoid	Aspergillus sp.	Inhibitor of mycobacterium tuberculosis	Huang et al., 2013; Xiao et al., 2015; Goyal, 2016
	Aspiketolactonol; aspyronol; wpiaspinonediol	PKS	Aspergillus sp.	cytotoxity activity against cancer cells	Chen et al., 2014; Goyal, 2016
	Aurantioclavines	Alkaloids	Pencillium sp.	induce changes in GABA providing inhibitory effect of CNS	Selala et al., 1989; Griffin et al., 2014; Kumar et al., 2018;
	Beauvericin	NRPS	Fusarium sp.	Trypanocidal activity	Campos et al., 2015; Soukup et al., 2016; Goyal, 2016
	Bicoumarins	PKS	Aspergillus niger	inhibitory activity in plant growth; cytotoxic effect on human cells	Cutler et al., 1979; Hiort et al., 2004; Inokoshi et al. 1999; Siddiquee, 2018
	Butyrolactone	PKS	Aspergillus terreus	induces sporulation and chloestrol inhibitor	Schimmel et al., 1999; Kumar et al., 2018;
	Cercisporenes F	~	Cercospora sp.	cytotoxity activity against cancer cells	Feng et al., 2014; Goyal, 2016
	Citreoviridin	PKS	Aspergillus sp.	Cardial beri-beri and rice disease	Varga et al., 2011; Siddiquee, 2018
	Coprine	PKS	Coprinus comatus	edible; consumption with mushroom causes palpitations and vomiting	Lindberg et al., 1977; Desjardins and Proctor, 2007; Moss, 2011
	Costaclavine	Alkaloids	Pencillium sp.	induce changes in GABA providing inhibitory effect of CNS	Floss and Anderson, 1980; Selala et al., 1989; Griffin et al., 2017; Kumar et al., 2018;
	Csypyrone	PKS	Aspergillus oryzae	catalytic activity for multi-step reaction	Seshime et a;., 2010; Seshime et al., 2005; Siddiquee, 2018
	Cyclopiazonic acid	NRPS	Aspergillus oryzae; Pencillium sp.	agricultural comodities, induce changes in GABA providing inhibitory effect of CNS; immunosupressive; Toxins damaging organs (renal disease)	Selala et al., 1989; Griffin et al., 2020; Zain et al., 2011; Bouslimi et al., 2008; Liu and Walsh, 2009; Kumar et al., 2018; Siddiquee, 2018
	Cyclosporin A	NRPS	Trichoderma polysporum	inhibition if interleukin 2; great immunosupressive activity; kidney toxicity	Weber et al, 1991; Bushley et al., 2013; Moss, 2011
	Cytochaslasin	PKS-NRPS	Several genera: Phoma; Helminthosporium; Zygosporium; metarhizium; Chaetomium; Rosallinia; Aspergilla	block polymerisation of actin and inhibit cellular processes	Carter et al., 1967; Copper, 1987; Varga et al., 2007; Zhang et al., 2010; Siddiquee, 2018
	Dihydronaphthalenone	~	Nodulisporium sp.	Anti-fungal and anti-bacterial activity	Prabpai et al., 2015; Goyal, 2016
	Dinapinone	~	Talaromyces pinophilus	inhibits activity of triacylgycerol synthesis (in humans)	Kawaguchi et al., 2013; Goyal, 2016
	Diterpene gibberellic acid	Terpene	Gibberella fujikuroi	plant growth hormone; bakanae disease in rice	Upper and West, 1967; Tudzynski, 1999; Moss, 2011
	Emodin	PKS	Aspergillus sp.; Pencillium sp.; Talaromyces sp.	clinical trial for treatment for polycystic kidney; laxative	Frisvad and Larsen, 2015; Ishaki, 2002; Khan, 2014; Kormin et al., 2008
	Endocrocin	PKS	Aspergillus sp.	immunosupressive activity	Hoffmeister, 2016; Berthier et al., 2013
	Epicostaclavine	Alkaloids	Pencillium sp.	induce changes in GABA providing inhibitory effect of CNS	Selala et al., 1989; Griffin et al., 2014; Kumar et al., 2018; Rabha and Jha, 2018
	Epoxyagroclavine	Alkaloids	Pencillium sp.	induce changes in GABA providing inhibitory effect of CNS	Selala et al., 1989; Griffin et al., 2014; Kumar et al., 2018; Rabha and Jha, 2018
	Ergotamine (lysergic acid)	NRPS	Claviceps purpurea	found in cereals, barely, wheat and rye; hallucinogenic drug producing similar symptoms like schizoprenia	Flieger et al., 1997; Ficking et al., 2004; Moss, 2011
	Fellutanine	Alkaloids	Pencillium sp.	Anti-bacterial and anti-tumor activites	Jouda et al., 2016; Kumar et al., 2018
	Fumigaclavines	DMATs	Pencillium sp.; Aspergillus fumigatus	induce changes in GABA providing inhibitory effect of CNS	Selala et al., 1989; Griffin et al., 2013; Unsold and Li, 2005; Coyle et al., 2007; Kumar et al., 2018
	Fumiquinazoline	NRPS; Alkaloids	Penicillium expansum	Vasculogenetic activity; Anti-tumoural activity	Fan et al., 2015; Ames and Walsh, 2010; Goyal, 2016; Siddiquee, 2018; Rabha and Jha, 2018
	Fumitremorgins	NRPS	Aspergillus fumigatus; Aspergillus nidulans	inhibitor of protein involved in resistance to breast cancer	Wu et al., 2007; Frisvad, 1989; Frisvad et al., 2009
	Fumonisins	PKS	Fusarium verticillioides; Alternaria alternata	toxic for pigs (pulmonary odeema) ; toxic for rats (liver carcinoma); potential oesophageal cancer in humans (carcinogenic)	Marin et al., 2013; Bartok et al., 2006; IARC, 2012;Laurent et al., 1989; Harrison et al 1990; Moss, 2011
	Ganoleucoins	Terpene	Ganoderma leucocontextum	reduces cholesterol biosynthesis (inhibitory activity against HMG-CoA reductase)	Wang et al., 2015; Goyal, 2016
	Gliotoxin	NRPS	Aspergillus sp.	immunosupressive and `cytotoxity activity against cancer cells	Liu et al., 2018; Nguyen et al., 2014; Cramer et al., 2006; Kwon-Chung and Sugui, 2009; Gardiner et al., 2005; Goyal, 2016
	gliotoxin (methylthio)	NRPS	Neosartorya pseudofischeri	anti-bacterial activity; cytotoxic from nitrogen containing compounds	Liang et al, 2014; Tadpetch et al., 2005; Goyal, 2016; Bok et al., 2006
	Griseofluvin	PKS	Pencillium sp.; Pencillium griseofuluvin	antibiotic of dermatophytes; plant pathogen; Anti-bacterial and anti-tumor activites	Gentles, 1958; Rabha and Jha, 2018; Brain et al, 1945; Moss, 2011; Jouda et al., 2016; Kumar et al., 2018
	Gyromitrin	PKS	Gyromitra esulenta	edible; broken down in stomach to monomethyl hydrazine; carcinogenic	Bresinsky and Besl, 1990; Moss, 2011
	Helvolic acid	terpene	Aspergillus fumigatus	antibiotic activity	Mitsuguchi et al., 2009; Siddiquee, 2018
	Herqueidiketal	~	Pencillium sp.	anti-bacterial activity (S. aureus)	Julianti et al., 2013; Goyal, 2016
	Hispidin		Phaeolus schweinitzii	antioxidant activity	Han et al., 2013; Goyal, 2016
	Isofumigaclavines	Alkaloids	Pencillium sp.	induce changes in GABA providing inhibitory effect of CNS	Selala et al., 1989; Griffin et al., 2015; Kumar et al., 2018; Rabha and Jha, 2018
	Isosclerone	~	Aspergillus fumigatus; Sclerotiniae sclerotiorum	anti-proliferative activity against cancer cells	Li et al., 2014; Goyal, 2016; Taylor et al., 2020
	Kojic acid	Organic acid from glucose	Aspergillus sp.	inhibitor of pigmentation in plant and animal tissues; long term exposure to humans in industrial additives, possibly carcinogenic	Varga et al., 2011a; Burdock et al., 2001; Evaluation and Review Panel for Food Additive Safety, 2002; Siddiquee, 2018
	Letinan	~	Lentinula edodes	relieved gastric and colorectal carcinoma	Sia and Canlish, 1999; Moss, 2011
	Linoleic acid	NRPS	Aspergillus nidulans	induces sporulation	Calvo et al., 2001; Kumar et al., 2018; Keller et al., 2017
	Malformins	pentapetides	Aspergillus niger; Aspergillus brasiliensis; Aspergillus tubingensis	antibacterial and inhibit IL-1ß; malformation in plants	Curtis, 1962; Anderegg et al., 1976; Kobbe et al., 1977; Herbert et al., 1994; varoglu et al., 1997; Varoglu and Crews, 2000; Siddiquee, 2018
	Melanin	NRPS	Cochliobolus heterostrophus; Alternia alternata	spore survival and UV protection	Leonard, 1977; Kumar et al., 2018; Geib et al., 2016
	Meleagrine	Alkaloids	Pencillium sp.	Anti-bacterial and anti-tumor activites	Jouda et al., 2016; Kumar et al., 2018; Yunianto et al., 2014
	Mevinolin	NRPS	Monascus spp; Aspergillus terreus; Asrpergillus flavus; A. niger; A. repens; A. flavipes; A. versicolor	treatment for hypercholesterolaemia (reduces serum cholestrol)	Alberts et al, 1980; Samson et al., 2011a; shindia, 1997; Samiee e tal., 2003; Valera et al., 2005; Cox and Simpson, 2010; Moss, 2011; Siddiquee, 2018
	Monacolin K	PKS-NRPS	Aspergillus flavus	decreases cholestrol and triglyceride in humans	Fujimoto et al., 2012; Hoffmeister, 2016
	Morpholine	NRPS	Aspergillus flavus	carginogenic in humans	Hoffmeister, 2016; Kumar, 2016
	Mycotoxin	PKS	Aspergillus sp.	after sporulation	Reiß, 1982; Desjardins and Proctor, 2007; Kumar et al., 2018
	Nitropropionic acid	~	Aspergillus sp.; Pencillium sp.; Arthrinium sp.	metabolic intermidate in many cellular process; food posioning via contamination; neurotoxin causes dysfunction of mitochondria	labin, 2000; liu et al., 1992; Varga et al., 2007c; penel and Kosikowski, 1990; Wei et al., 2004; Bush et al., 1951; Raistrick and Stossl, 1958; Siddiquee, 2018
	Nodulisporiviridin G	~	Nodulisporium sp.	inhibits amyloid aggregation	Zhao et al., 2015; Goyal, 2016
	Ochratoxin A	PKS	Aspergillus ochraceus; Aspergillus niger; Pencillium urticae; Pencillum verrucosm	production of maize and and coffee; Enzymes involved in phenylalanine metabolism; Nephrotoxin attacking kidney (phenylalaine residue and potent inhibitor of both phenylalanyl transfer RNA synethetase and phenylalanyl hydroxylase --> synthesis of AA tyrosine)	Zimmerli and Dick, 1996; Schlatter et al, 1996; Marquardt and Frohlich, 1992;Zain et al., 2011; Bouslimi et al., 2008; Gallo et al., 2014; Varga et al., 2001b; Abarca et al., 1994; Moss, 2011; Siddiquee, 2018
	Ophiobolin	Terpene	Cochliobolus sp.; Bipolaris sp.; Aspergillus calidoustus; aspergillus insuetus; Aspergillus keveii	induces cell death	Au et al., 2000; Wei et al., 2004; Samson et al., 2011b; Bladt et al., 2013; Siddiquee, 2018
	Orellanine	~	Cortinarius orellanus	consumption of fruit body; chronic liver and kidney damage	Michelot and Tebbett, 1990; Moss, 2011
	Patulin	tetraketide lactone	Aspergillus clavatus; Penicillium expansum; Pencillium urticae	antibiotic activity for gram positive and negative bacteria; food contaminant	Ciegler, 1977; Wilson and Nuovo, 1973; Puel et al., 2010; Varga et al., 2007c; Moss, 2011
	Paspaline	DMATs	Aspergillus flavus	neurotoxic affects in mammals	Kozak et al., 2019; Hoffmeister, 2016
	Penifupyrone	~	Pencillium spathulatum	inhibits α-glucosidase; potential toxic with side effects	Liang et al., 2014; Lui et al, 2015; Chipiti et al, 2017; Goyal, 2016
	Phenylpyropenes	~	Pencillium concentricum	cytoxicity	Ding et al., 2015; Goyal, 2016
	Piscarinines	Alkaloids	Pencillium sp.	Anti-bacterial and anti-tumor activites	Jouda et al., 2016; Kumar et al., 2018
	Polyporusterone		Polypoeus umbellatus	cytotoxity activity against cancer cells	Zhao et al., 2010; Goyal, 2016; Rabha and Jha, 2018
	Pseurotin	PKS-NRPS	Aspergillus sp.	used to mimic the conditions of A.fumigatus in lungs for research; Supresses the production of IgE	Wenke et al., 1993; Samson et al., 2007; Maiya et al., 2007; Vodisch et al., 2011; Siddiquee, 2018
	Psilocybin	~	Psilocyba semilanceolata	edible, protecting fruit body from predation; psychotropic metabolites (hallucinations and delirum)	Weber and Petcher, 1974; Moss, 2011
	Puberuline	Alkaloids	Pencillium sp.	Anti-bacterial and anti-tumor activites	Jouda et al., 2016; Kumar et al., 2018; Rabha and Jha, 2018
	Pyroclavine	PKS	Pencillium sp.	induce changes in GABA providing inhibitory effect of CNS	Selala et al., 1989; Griffin et al., 2018; Kumar et al., 2018; Rabha and Jha, 2018
	Quinocitrinines	Alkaloids	Pencillium sp.	Anti-bacterial and anti-tumor activites	Jouda et al., 2016; Kumar et al., 2018; Rabha and Jha, 2018
	Roquefortine	PKS-NRPS	Pencillium sp.	Anti-bacterial and anti-tumor activites	Jouda et al., 2016; Kumar et al., 2018; Ali et al., 2013
	Rugulovasins	Alkaloids	Pencillium sp.	induce changes in GABA providing inhibitory effect of CNS; anti-bacterial and anti-tumor activites	Selala et al., 1989; Griffin et al., 2019; Kumar et al., 2018; Rabha and Jha, 2018
	Sorbicatechols	~	Pencillium chrysogenum	Antiviral activity, esp against influenza virus	Peng et al, 2014; Meng et al, 2016; Goyal, 2016
	Stemphyperylenol	PKS	Botryosphaeria dothidea; Alternaria alternata	antifungal, antibacterial and antioxidant; decay of food and cytotoxic activity	Davis and Stack, 1990; Xiao et al., 2014; Goyal, 2016; Keller et al., 2017
	Terrequinone A	NRPS; Alkaloids	Aspergillus flavus		Hoffmeister, 2016
	Verrucosidin	Alkaloids	Pencillium spp. strain TPU1271	Antimycobacterial activity	Bu et al., 2015; Goyal, 2016; Rabha and Jha, 2018
	Viridicatine; Viridicatol	Alkaloids	Pencillium sp.	Anti-bacterial and anti-tumor activites	Jouda et al., 2016; Kumar et al., 2018; Rabha and Jha, 2018
	Xantocillin	Amino acid derivatives	Pencillium sp.	Anti-bacterial and anti-tumor activites	Jouda et al., 2016; Kumar et al., 2018
	Zosteropenillines	PKS	P. thomii	Anti-tumoral	Afiyatullov et al., 2017; Rabha and Jha, 2018
	Zearalenone	PKS	Fusarium graminearum	maize, barley and cereal; causes disorders in pigs; induces sporulation; enhances hyphae formation	Urry et al, 1966; Moss, 2011; Wolf and Mirocha, 1973; Kumar et al., 2018; Kim et al., 2005
	α-amanitin	~	Amanita virosa	potent inhibitor of the biosynthesis of messenger RNA (mRNA); can cause death from irreversible kidney and liver damage	Faultstich and Zilker, 1994; Wieland and Faulstich, 1991; Moss, 2011
	*IL = interleukin
	** blue highligh indicates human effect
1	Zilla, M. K. et al. Bioactive metabolites from an endophytic Cryptosporiopsis sp. inhabiting Clidemia hirta. Phytochemistry 95, 291–297 (2013).
2	Goyal, S., Ramawat, K. G. & Mérillon, J.-M. Different Shades of Fungal Metabolites: An Overview. in Fungal Metabolites 1–29 (Springer International Publishing, 2017). doi:10.1007/978-3-319-25001-4_34.
3	Santiago, C., Sun, L., Munro, M. H. G. & Santhanam, J. Polyketide and benzopyran compounds of an endophytic fungus isolated from C innamomum mollissimum: biological activity and structure. Asian Pac. J. Trop. Biomed. 4, 627–632 (2014).
4	Moss, M. O. Fungal Metabolites. in eLS (American Cancer Society, 2011). doi:10.1002/9780470015902.a0000360.pub2.
5	Yamazaki, M. biosynthesis of neurotropic mycotoxins. Biosynth. Mycotoxins Study Second. Metab. Ed. Pieter Steyn -- (1980).
6	Newberne, P. M. & Wogan, G. N. Sequential Morphologic Changes in Aflatoxin B1 Carcinogenesis in the Rat. Cancer Res. 28, 770–781 (1968).
7	Nakanishi, K. et al. Anthcolorins A–F, novel cytotoxic metabolites from a sea urchin-derived Aspergillus versicolor. Tetrahedron 69, 4617–4623 (2013).
8	Recent Advancements on the Role of Biologically Active Secondary Metabolites from Aspergillus. New Future Dev. Microb. Biotechnol. Bioeng. 69–94 (2018) doi:10.1016/B978-0-444-63501-3.00004-1.
9	von Bargen, K. W. et al. Structure Elucidation and Antimalarial Activity of Apicidin F: An Apicidin-like Compound Produced by Fusarium fujikuroi. J. Nat. Prod. 76, 2136–2140 (2013).
10	Huang, X. et al. Asperterpenoid A, a New Sesterterpenoid as an Inhibitor of Mycobacterium tuberculosis Protein Tyrosine Phosphatase B from the Culture of Aspergillus sp. 16-5c. Org. Lett. 15, 721–723 (2013).
11	Xiao, Z. et al. Asperlones A and B, Dinaphthalenone Derivatives from a Mangrove Endophytic Fungus Aspergillus sp. 16-5C. Mar. Drugs 13, 366–378 (2015).
12	Chen, X.-W. et al. Nine New and Five Known Polyketides Derived from a Deep Sea-Sourced Aspergillus sp. 16-02-1. Mar. Drugs 12, 3116–3137 (2014).
13	Selala, M. I., Daelemans, F. & Schepens, P. J. Fungal tremorgens: the mechanism of action of single nitrogen containing toxins--a hypothesis. Drug Chem. Toxicol. 12, 237–257 (1989).
14	Griffin, C. E., Kaye, A. M., Bueno, F. R. & Kaye, A. D. Benzodiazepine Pharmacology and Central Nervous System–Mediated Effects. Ochsner J. 13, 214–223 (2013).
15	Kumar, A., Asthana, M., Gupta, A., Nigam, D. & Mahajan, S. Secondary Metabolism and Antimicrobial Metabolites of Penicillium. in New and Future Developments in Microbial Biotechnology and Bioengineering 47–68 (Elsevier, 2018). doi:10.1016/b978-0-444-63501-3.00003-x.
16	Campos, F. F. et al. Bioactive endophytic fungi isolated from Caesalpinia echinata Lam. (Brazilwood) and identification of beauvericin as a trypanocidal metabolite from Fusarium sp. Mem. Inst. Oswaldo Cruz 110, 65–74 (2015).
17	Soukup, A. A., Keller, N. P. & Wiemann, P. Enhancing nonribosomal peptide biosynthesis in filamentous fungi. in Methods in Molecular Biology vol. 1401 149–160 (Humana Press Inc., 2016).
18	Cutler, H. G. et al. Orlandin: a nontoxic fungal metabolite with plant growth inhibiting properties. J. Agric. Food Chem. 27, 592–595 (1979).
19	Hiort, J. et al. New Natural Products from the Sponge-Derived Fungus Aspergillus niger. J. Nat. Prod. 68, 1821–1821 (2005).
20	Inokoshi, J. et al. Funalenone, a novel collagenase inhibitor produced by Aspergillus niger. J. Antibiot. (Tokyo) 52, 1095–1100 (1999).
21	Schimmel, T. G. & Parsons, S. J. High purity, high yield procedure for butyrolactone I production from Aspergillus terreus. Biotechnol. Tech. 13, 379–384 (1999).
22	Feng, Y. et al. Guanacastane Diterpenoids from the Plant Endophytic Fungus Cercospora sp. J. Nat. Prod. 77, 873–881 (2014).
23	Varga, J., Frisvad, J. C. & Samson, R. A. Two new aflatoxin producing species, and an overview of Aspergillus section Flavi. Stud. Mycol. 69, 57–80 (2011).
24	Lindberg, P., Bergman, R. & Wickberg, B. Isolation and structure of coprine, the in vivo aldehyde dehydrogenase inhibitor in Coprinus atramentarius; Syntheses of coprine and related cyclopropa4one derivatives. J. Chem. Soc. Perkin 1 684–691 (1977).
25	Proctor, R. H. et al. Biosynthesis ofFusarium mycotoxins and genomics ofFusarium verticillioides. Mycotoxin Res. 22, 75–78 (2006).
26	Robbers, J. E. Mycotoxins-Their Biosynthesis in Fungi: Ergot Alkaloids. J. Food Prot. 42, 829–835 (1979).
27	Steyn, P. The Biosynthesis of Mycotoxins: A study in secondary Metabolism. (Elsevier, 2012).
28	Seshime, Y., Juvvadi, P. R., Fujii, I. & Kitamoto, K. Discovery of a novel superfamily of type III polyketide synthases in Aspergillus oryzae. Biochem. Biophys. Res. Commun. 331, 253–260 (2005).
29	Seshime, Y. et al. Aspergillus oryzae type III polyketide synthase CsyA is involved in the biosynthesis of 3,5-dihydroxybenzoic acid. Bioorg. Med. Chem. Lett. 20, 4785–4788 (2010).
30	Zain, M. E. Impact of mycotoxins on humans and animals. J. Saudi Chem. Soc. 15, 129–144 (2011).
31	Bouslimi, A. et al. Cytotoxicity and oxidative damage in kidney cells exposed to the mycotoxins ochratoxin a and citrinin: individual and combined effects. Toxicol. Mech. Methods 18, 341–349 (2008).
32	Liu, X. & Walsh, C. T. Cyclopiazonic Acid Biosynthesis in Aspergillus sp.: Characterization of a Reductase-like R* Domain in Cyclopiazonate Synthetase That Forms and Releases cyclo -Acetoacetyl- l -tryptophan. Biochemistry 48, 8746–8757 (2009).
33	Carter, S. B. Effects of Cytochalasins on Mammalian Cells. Nature 213, 261–264 (1967).
34	Varga, J., Frisvad, J. C. & Samson, R. A. Polyphasic taxonomy of Aspergillus section Candidi based on molecular, morphological and physiological data. Stud. Mycol. 59, 75–88 (2007).
35	Zhang, H.-W. et al. Ardeemins and cytochalasins from Aspergillus terreus residing in Artemisia annua. Planta Med. 76, 1616–1621 (2010).
36	Cooper, J. A. Effects of cytochalasin and phalloidin on actin. J. Cell Biol. 105, 1473–1478 (1987).
37	Prabpai, S., Wiyakrutta, S., Sriubolmas, N. & Kongsaeree, P. Antimycobacterial dihydronaphthalenone from the endophytic fungus Nodulisporium sp. of Antidesma ghaesembilla. Phytochem. Lett. 13, 375–378 (2015).
38	Kawaguchi, M. et al. New dinapinone derivatives, potent inhibitors of triacylglycerol synthesis in mammalian cells, produced by Talaromyces pinophilus FKI-3864. J. Antibiot. (Tokyo) 66, 179–189 (2013).
39	Upper, C. D. & West, C. A. Biosynthesis of gibberellins. II. Enzymic cyclization of geranylgeranyl pyrophosphate to kaurene. J. Biol. Chem. 242, 3285–3292 (1967).
40	Tudzynski, B. Biosynthesis of gibberellins in Gibberella fujikuroi: biomolecular aspects. Appl. Microbiol. Biotechnol. 52, 298–310 (1999).
41	Frisvad, J. C. & Larsen, T. O. Extrolites of Aspergillus fumigatus and Other Pathogenic Species in Aspergillus Section Fumigati. Front. Microbiol. 6, (2016).
42	Khan, I. A., Nasiruddin, M., Haque, S. F. & Khan, R. A. Evaluation of Rhubarb Supplementation in Stages 3 and 4 of Chronic Kidney Disease: A Randomized Clinical Trial. Int. J. Chronic Dis. 2014, 1–6 (2014).
43	Korman, T. P., Tan, Y. H., Wong, J., Luo, R. & Tsai, S. C. Inhibition kinetics and emodin cocrystal structure of a type II polyketide ketoreductase. Biochemistry 47, 1837–1847 (2008).
44	Izhaki, I. Emodin - a secondary metabolite with multiple ecological functions in higher plants. New Phytol. 155, 205–217 (2002).
45	Bok, J. W. & Keller, N. P. 2 Insight into Fungal Secondary Metabolism from Ten Years of LaeA Research. in Biochemistry and Molecular Biology (ed. Hoffmeister, D.) 21–29 (Springer International Publishing, 2016). doi:10.1007/978-3-319-27790-5_2.
46	Berthier, E. et al. Low-Volume Toolbox for the Discovery of Immunosuppressive Fungal Secondary Metabolites. PLoS Pathog. 9, e1003289–e1003289 (2013).
47	Rabha, J. & Jha, D. K. Metabolic Diversity of Penicillium. in New and Future Developments in Microbial Biotechnology and Bioengineering 217–234 (Elsevier, 2018). doi:10.1016/b978-0-444-63501-3.00012-0.
48	Flieger, M., Wurst, M. & Shelby, R. Ergot alkaloids — Sources, structures and analytical methods. Folia Microbiol. (Praha) 42, 3–30 (1997).
49	Jouda, J.-B. et al. Anticancer and antibacterial secondary metabolites from the endophytic fungus Penicillium sp. CAM64 against multi-drug resistant Gram-negative bacteria. Afr. Health Sci. 16, 734–743 (2016).
50	Unsöld, I. A. & Li, S.-M. Reverse prenyltransferase in the biosynthesis of fumigaclavine C in Aspergillus fumigatus: gene expression, purification, and characterization of fumigaclavine C synthase FGAPT1. Chembiochem Eur. J. Chem. Biol. 7, 158–164 (2006).
51	Coyle, C. M., Kenaley, S. C., Rittenour, W. R. & Panaccione, D. G. Association of Ergot Alkaloids with Conidiation in Aspergillus fumigatus. Mycologia 99, 804–811 (2007).
52	Fan, Y.-Q. et al. Alkaloids with Cardiovascular Effects from the Marine-Derived Fungus Penicillium expansum Y32. Mar. Drugs 13, 6489–6504 (2015).
53	Ames, B. D., Liu, X. & Walsh, C. T. Enzymatic processing of fumiquinazoline F: a tandem oxidative-acylation strategy for the generation of multicyclic scaffolds in fungal indole alkaloid biosynthesis. Biochemistry 49, 8564–8576 (2010).
54	Frisvad, J. C. & Samson, R. A. Chemotaxonomy and Morphology of Aspergillus Fumigatus and Related Taxa. in Modern Concepts in Penicillium and Aspergillus Classification (eds. Samson, R. A. & Pitt, J. I.) 201–208 (Springer US, 1990). doi:10.1007/978-1-4899-3579-3_17.
55	Frisvad, J. C., Rank, C., Nielsen, K. F. & Larsen, T. O. Metabolomics of Aspergillus fumigatus. Med. Mycol. 47 Suppl 1, S53-71 (2009).
56	Wu, G. et al. Toward breast cancer resistance protein (BCRP) inhibitors: design, synthesis of a series of new simplified fumitremorgin C analogues. Tetrahedron 63, 5510–5528 (2007).
57	Bartók, T., Szécsi, A., Szekeres, A., Mesterházy, A. & Bartók, M. Detection of new fumonisin mycotoxins and fumonisin-like compounds by reversed-phase high-performance liquid chromatography/electrospray ionization ion trap mass spectrometry. Rapid Commun. Mass Spectrom. RCM 20, 2447–2462 (2006).
58	Seegers, J. C. et al. Fumonisin B1influenced the effects of arachidonic acid, prostaglandins E2 and A2 on cell cycle progression, apoptosis induction, tyrosine- and CDC2-kinase activity in oesophageal cancer cells. Prostaglandins Leukot. Essent. Fat. Acids PLEFA 62, 75–84 (2000).
59	Harrison, L. R., Colvin, B. M., Greene, J. T., Newman, L. E. & Cole, J. R. Pulmonary edema and hydrothorax in swine produced by fumonisin B1, a toxic metabolite of Fusarium moniliforme. J. Vet. Diagn. Investig. Off. Publ. Am. Assoc. Vet. Lab. Diagn. Inc 2, 217–221 (1990).
60	Laurent, D., Platzer, N., Kohler, F., Sauviat, M. P. & Pellegrin, F. Macrofusine et micromoniline : deux nouvelles mycotoxines isolées de maïs infesté par Fusarium moniliforme Sheld. Microbiol. Aliments Nutr. 7, 9–16 (1989).
61	Marin, S., Ramos, A. J., Cano-Sancho, G. & Sanchis, V. Mycotoxins: Occurrence, toxicology, and exposure assessment. Food Chem. Toxicol. 60, 218–237 (2013).
62	Wang, K. et al. Lanostane Triterpenes from the Tibetan Medicinal Mushroom Ganoderma leucocontextum and Their Inhibitory Effects on HMG-CoA Reductase and α-Glucosidase. J. Nat. Prod. 78, 1977–1989 (2015).
63	Liu, H. et al. Natural products research in China from 2015 to 2016. Front. Chem. 6, 45–45 (2018).
64	Nguyen, V.-T. et al. Gliotoxin isolated from marine fungus Aspergillus sp. induces apoptosis of human cervical cancer and chondrosarcoma cells. Mar. Drugs 12, 69–87 (2013).
65	Cramer, R. A. et al. Disruption of a nonribosomal peptide synthetase in Aspergillus fumigatus eliminates gliotoxin production. Eukaryot. Cell 5, 972–980 (2006).
66	What do we know about the role of gliotoxin in the pathobiology of Aspergillus fumigatus? https://www.ncbi.nlm.nih.gov/pmc/articles/PMC2729542/.
67	Gardiner, D. M. & Howlett, B. J. Bioinformatic and expression analysis of the putative gliotoxin biosynthetic gene cluster of Aspergillus fumigatus. FEMS Microbiol. Lett. 248, 241–248 (2005).
68	Liang, W. L. et al. Exploring the chemodiversity and biological activities of the secondary metabolites from the marine fungus Neosartorya pseudofischeri. Mar. Drugs 12, 5657–5676 (2014).
69	Bok, J. W. et al. GliZ, a transcriptional regulator of gliotoxin biosynthesis, contributes to Aspergillus fumigatus virulence. Infect. Immun. 74, 6761–6768 (2006).
70	Cytotoxic naphthoquinone and a new succinate ester from the soil fungus Fusarium solani PSU-RSPG227 - ScienceDirect. https://www.sciencedirect.com/science/article/pii/S1874390014002407?casa_token=DdLxKZyRMF4AAAAA:k-Ei9jbGo1dpPoaPYpQjpS_Dgb1B6m90LO10_QqxYEr6AShF70XNrddqNzPNpDVopEeSnOfDBiM.
71	Gentles, J. C. Experimental Ringworm in Guinea Pigs: Oral Treatment with Griseofulvin. Nature 182, 476–477 (1958).
72	Brian, P. W. Studies on the Biological Activity of Griseofulvin. Ann. Bot. 13, 59–77 (1949).
73	Bresinsky, A. A Colour Atlas of Poisonous Fungi: A Handbook for Pharmacists, Doctors, and Biologists. (CRC Press, 1990).
74	Mitsuguchi, H. et al. Biosynthesis of steroidal antibiotic fusidanes: functional analysis of oxidosqualene cyclase and subsequent tailoring enzymes from Aspergillus fumigatus. J. Am. Chem. Soc. 131, 6402–6411 (2009).
75	New polyaromatic metabolites from a marine-derived fungus Penicillium sp - PubMed. https://pubmed.ncbi.nlm.nih.gov/23431962/.
76	Han, J.-J. et al. Phaeolschidins A-E, five hispidin derivatives with antioxidant activity from the fruiting body of Phaeolus schweinitzii collected in the Tibetan Plateau. J. Nat. Prod. 76, 1448–1453 (2013).
77	Li, Y.-X., Kang, K.-H., Kim, H. J. & Kim, S.-K. In vitro induction of apoptosis by isosclerone from marine-derived fungus Aspergillus fumigatus. Bioorg. Med. Chem. Lett. 24, 3923–3927 (2014).
78	Anti-proliferative effects of isosclerone isolated from marine fungus Aspergillus fumigatus in MCF-7 human breast cancer cells. Process Biochem. 49, 2292–2298 (2014).
79	Burdock, G. A., Soni, M. G. & Carabin, I. G. Evaluation of health aspects of kojic acid in food. Regul. Toxicol. Pharmacol. RTP 33, 80–101 (2001).
80	Sia, G. M. & Candlish, J. K. Effects of shiitake (Lentinus edodes) extract on human neutrophils and the U937 monocytic cell line. Phytother. Res. 13, 133–137 (1999).
81	Fungal Jewels: Secondary Metabolites. (Frontiers Media SA, 2017). doi:10.3389/978-2-88945-136-4.
82	Calvo, A. M., Wilson, R. A., Bok, J. W. & Keller, N. P. Relationship between secondary metabolism and fungal development. Microbiol. Mol. Biol. Rev. MMBR 66, 447–59, table of contents (2002).
83	Chemical studies on malformin. 1. Malformin A. Phytochemistry 1, 245–257 (1962).
84	Anderegg, R. J., Biemann, K., Buechi, G. & Cushman, M. Malformin C, a new metabolite of Aspergillus niger. J. Am. Chem. Soc. 98, 3365–3370 (1976).
85	Kobbe, B., Cushman, M., Wogan, G. N. & Demain, A. L. Production and antibacterial activity of malforming C, a toxic metabolite of Aspergillus niger. Appl. Environ. Microbiol. 33, 996–997 (1977).
86	Herbert, J. M. et al. Malformin-A1 inhibits the binding of interleukin-1 beta (IL1 beta) and suppresses the expression of tissue factor in human endothelial cells and monocytes. Biochem. Pharmacol. 48, 1211–1217 (1994).
87	Varoglu, M. & Crews, P. Biosynthetically Diverse Compounds from a Saltwater Culture of Sponge-Derived Aspergillus niger. J. Nat. Prod. 63, 41–43 (2000).
88	Leonard, K. J. Virulence, temperature optima, and competitive abilities of isolines of races T and O of Bipolaris maydis. Phytopathology 67, 1273–1279 (1977).
89	Geib, E. et al. A Non-canonical Melanin Biosynthesis Pathway Protects Aspergillus terreus Conidia from Environmental Stress. Cell Chem. Biol. 23, 587–597 (2016).
90	Yunianto, P., Rusman, Y., Saepudin, E., Suwarso, W. P. & Sumaryono, W. Alkaloid (meleagrine and chrysogine) from endophytic fungi (Penicillium sp.) of Annona squamosa L. Pak. J. Biol. Sci. 17, 667–674 (2014).
91	Alberts, A. W. et al. Mevinolin: a highly potent competitive inhibitor of hydroxymethylglutaryl-coenzyme A reductase and a cholesterol-lowering agent. Proc. Natl. Acad. Sci. 77, 3957–3961 (1980).
92	Samson, R. A., Peterson, S. W., Frisvad, J. C. & Varga, J. New species in Aspergillus section Terrei. Stud. Mycol. 69, 39–55 (2011).
93	Varga, J., Due, M., Frisvad, J. C. & Samson, R. A. Taxonomic revision of Aspergillus section Clavati based on molecular, morphological and physiological data. Stud. Mycol. 59, 89–106 (2007).
94	Shindia, A. A. Mevinolin production by some fungi. Folia Microbiol. (Praha) 42, 477–480 (1997).
95	Samiee, S. M. et al. Screening of lovastatin production by filamentous fungi. Iran. Biomed. J. 7, 29–33 (2003).
96	Valera, H. R. et al. Lovastatin production by solid state fermentation using Aspergillus flavipes. Enzyme Microb. Technol. 37, 521–526 (2005).
97	Cox, R. J. & Simpson, T. J. Fungal type I polyketides. in Comprehensive Natural Products II: Chemistry and Biology vol. 1 347–383 (Elsevier Ltd, 2010).
98	Fujimoto, M. et al. Study of the effects of monacolin K and other constituents of red yeast rice on obesity, insulin-resistance, hyperlipidemia, and nonalcoholic steatohepatitis using a mouse model of metabolic syndrome. Evid. Based Complement. Alternat. Med. 2012, (2012).
99	Reiss, J. Comparison of the ability of three Aspergillus strains to form aflatoxins on bakery products and on nutrient agar. Mycopathologia 77, 99–102 (1982).
100	Liu, X., Luo, X. & Hu, W. Studies on the epidemiology and etiology of moldy sugarcane poisoning in China. Biomed. Environ. Sci. BES 5, 161–177 (1992).
101	Penel, A. J. & Kosikowski, F. V. Beta-Nitropropionic Acid Production by Aspergillus oryzae in Selected High Protein and Carbohydrate-rich Foods. J. Food Prot. 53, 321–323 (1990).
102	Wei, H. et al. Cytotoxic sesterterpenes, 6-epi-ophiobolin G and 6-epi-ophiobolin N, from marine derived fungus Emericella variecolor GF10. Tetrahedron 60, 6015–6019 (2004).
103	Bush, M. T., Touster, O. & Brockman, J. E. THE PRODUCTION OF β-NITROPROPIONIC ACID BY A STRAIN OF ASPERGILLUS FLAVUS. J. Biol. Chem. 188, 685–693 (1951).
104	Raistrick, H. & Stössl, A. Studies in the biochemistry of micro-organisms. 104. Metabolites of Penicillium atrovenetum G. Smith: β-nitropropionic acid, a major metabolite. Biochem. J. 68, 647–653 (1958).
105	Zhao, Q. et al. Nodulisporiviridins A-H, Bioactive Viridins from Nodulisporium sp. J. Nat. Prod. 78, 1221–1230 (2015).
106	Zimmerli, B. & Dick, R. Ochratoxin A in table wine and grape-juice: occurrence and risk assessment. Food Addit. Contam. 13, 655–668 (1996).
107	Schlatter, C., Studer-Rohr, J. & Rásonyi, T. Carcinogenicity and kinetic aspects of ochratoxin A. Food Addit. Contam. 13 Suppl, 43–44 (1996).
108	Marquardt, R. R. & Frohlich, A. A. A review of recent advances in understanding ochratoxicosis. J. Anim. Sci. 70, 3968–3988 (1992).
109	Au, T. K., Chick, W. S. H. & Leung, P. C. The biology of ophiobolins. Life Sci. 67, 733–742 (2000).
110	Bladt, T. T. et al. Bio-Activity and Dereplication-Based Discovery of Ophiobolins and Other Fungal Secondary Metabolites Targeting Leukemia Cells. Molecules 18, 14629–14650 (2013).
111	Michelot, D. & Tebbett, I. Poisoning by members of the genus Cortinarius — a review. Mycol. Res. 94, 289–298 (1990).
112	Ciegler, A., Vesonder, R. F. & Jackson, L. K. Produciton and biological activity of patulin and citrinin from Penicillium expansum. Appl. Environ. Microbiol. 33, 1004–1006 (1977).
113	Wilson, D. M. & Nuovo, G. J. Patulin Production in Apples Decayed by Penicillium expansum1. Appl. Microbiol. 26, 124–125 (1973).
114	Puel, O., Galtier, P. & Oswald, I. P. Biosynthesis and Toxicological Effects of Patulin. Toxins 2, 613–631 (2010).
115	Kozák, L., Szilágyi, Z., Tóth, L., Pócsi, I. & Molnár, I. Tremorgenic and neurotoxic paspaline-derived indole-diterpenes: biosynthetic diversity, threats and applications. Appl. Microbiol. Biotechnol. 103, 1599–1616 (2019).
116	Liu, Y. et al. Polyketides with α-Glucosidase Inhibitory Activity from a Mangrove Endophytic Fungus, Penicillium sp. HN29-3B1. J. Nat. Prod. 78, 1816–1822 (2015).
117	Chipiti, T., Ibrahim, M. A., Singh, M. & Islam, M. S. In vitro α-amylase and α-glucosidase inhibitory and cytotoxic activities of extracts from Cissus cornifolia planch parts. Pharmacogn. Mag. 13, S329–S333 (2017).
118	Ding, Z. et al. Phenylpyropenes E and F: new meroterpenes from the marine-derived fungus Penicillium concentricum ZLQ-69. J. Antibiot. (Tokyo) 68, 748–751 (2015).
119	Zhao, Y.-Y., Chao, X., Zhang, Y., Lin, R.-C. & Sun, W.-J. Cytotoxic steroids from Polyporus umbellatus. Planta Med. 76, 1755–1758 (2010).
120	Wenke, J., Anke, H. & Sterner, O. Pseurotin A and 8-O-Demethylpseurotin A from Aspergillus fumigatus and Their Inhibitory Activities on Chitin Synthase. Biosci. Biotechnol. Biochem. 57, 961–964 (1993).
121	Samson, R. A. et al. Diagnostic tools to identify black aspergilli. Stud. Mycol. 59, 129–145 (2007).
122	Maiya, S., Grundmann, A., Li, X., Li, S.-M. & Turner, G. Identification of a Hybrid PKS/NRPS Required for Pseurotin A Biosynthesis in the Human Pathogen Aspergillus fumigatus. ChemBioChem 8, 1736–1743 (2007).
123	Vödisch, M. et al. Analysis of the Aspergillus fumigatus proteome reveals metabolic changes and the activation of the pseurotin A biosynthesis gene cluster in response to hypoxia. J. Proteome Res. 10, 2508–2524 (2011).
124	Weber, H. P. & Petcher, T. J. Crystal structures of the Teonanácatl hallucinogens. Part I. Psilocybin C12H17N2O4P. J. Chem. Soc. Perkin Trans. 2 942–946 (1974) doi:10.1039/P29740000942.
125	Ali, H. et al. A Branched Biosynthetic Pathway Is Involved in Production of Roquefortine and Related Compounds in Penicillium chrysogenum. PLoS ONE 8, e65328–e65328 (2013).
126	Peng, J. et al. Sorbicatechols A and B, Antiviral Sorbicillinoids from the Marine-Derived Fungus Penicillium chrysogenum PJX-17. J. Nat. Prod. 77, 424–428 (2014).
127	Meng, J. et al. Sorbicillinoids from Fungi and Their Bioactivities. Molecules 21, 715–715 (2016).
128	Davis, V. M. & Stack, M. E. Mutagenicity of stemphyltoxin III, a metabolite of Alternaria alternata. Appl. Environ. Microbiol. 57, 180–182 (1991).
129	Xiao, J. et al. Secondary metabolites from the endophytic botryosphaeria dothidea of melia azedarach and their antifungal, antibacterial, antioxidant, and cytotoxic activities. J. Agric. Food Chem. 62, 3584–3590 (2014).
130	Keller, N., Palmer, J. & Bayram, O. Fungal Jewels: Secondary Metabolites. (Frontiers Media SA, 2017).
131	Bu, Y. Y. et al. Penicyrones A and B, an epimeric pair of α-pyrone-type polyketides produced by the marine-derived Penicillium sp. J. Antibiot. (Tokyo) 69, 57–61 (2016).
132	Zosteropenillines: Polyketides from the Marine-Derived Fungus Penicillium thomii. https://www.ncbi.nlm.nih.gov/pmc/articles/PMC5334626/.
133	Urry, W. H., Wehrmeister, H. L., Hodge, E. B. & Hidy, P. H. The structure of zearalenone. Tetrahedron Lett. 7, 3109–3114 (1966).
134	Wolf, J. C. & Mirocha, C. J. Regulation of sexual reproduction in Gibberella zeae (Fusarium roseum ’Graminearum’) by F-2 (Zearalenone). Can. J. Microbiol. 19, 725–734 (1973).
135	Kim, Y.-T. et al. Two different polyketide synthase genes are required for synthesis of zearalenone in Gibberella zeae. Mol. Microbiol. 58, 1102–1113 (2005).
136	Wienland, T. & Faulstich, H. Fifty years of amanitin. Experientia 47, 1186–1193 (1991).
137	Zilker, T. & Faulstich, H. Cyclopeptide-Containing Mushrooms: The Deadly <Emphasis Type="Italic">Amanitas</Emphasis>. Crit. Care Toxicol. 2129–2148 (2017) doi:10.1007/978-3-319-17900-1_117.
138	Siddiquee, Shafiquzzaman. "Recent advancements on the role of biologically active secondary metabolites from Aspergillus." In New and future developments in microbial biotechnology and bioengineering,Elsevier, pp. 69-94.(2018).

## Sheet:  table1.references
* Full Reference for Table 1
1	Bajaj, J. S. et al. Second infections independently increase mortality in hospitalized patients With cirrhosis: The north American Consortium for the study of end-stage liver disease (NACSELD) experience. Hepatology 56, 2328–2335 (2012).
2	Hwang, S. Y. et al. Spontaneous fungal peritonitis: A severe complication in patients with advanced liver cirrhosis. Eur. J. Clin. Microbiol. Infect. Dis. 33, 259–264 (2014).
3	Yang, A. M. et al. Intestinal fungi contribute to development of alcoholic liver disease. J. Clin. Invest. 127, 2829–2841 (2017).
4	Fernández, J. et al. Bacterial and fungal infections in acute-on-chronic liver failure: Prevalence, characteristics and impact on prognosis. Gut 67, 1870–1880 (2017).
5	Ott, S. J. et al. Fungi and inflammatory bowel diseases: Alterations of composition and diversity. Scand. J. Gastroenterol. 43, 831–841 (2008).
6	Sokol, H. et al. Fungal microbiota dysbiosis in IBD. Gut 66, 1039–1048 (2017).
7	Nishida, A. et al. Gut microbiota in the pathogenesis of inflammatory bowel disease. Clin. J. Gastroenterol. 11, (2018).
8	Barclay, G. R., McKenzie, H., Pennington, J., & D. P. & Pennington, C. R. The Effect of Dietary Yeast on the Activity of Stable Chronic Crohn’s Disease. http://dx.doi.org/10.3109/00365529208999948 (2009) doi:10.3109/00365529208999948.
9	Poulain, D. et al. Yeasts: Neglected Pathogens. Dig. Dis. 27, 104–110 (2009).
10	Standaert-Vitse, A. et al. Candida albicans colonization and ASCA in familial crohn’s disease. Am. J. Gastroenterol. 104, 1745–1753 (2009).
11	Hoarau, G. et al. Bacteriome and mycobiome interactions underscore microbial dysbiosis in familial Crohn’s disease. mBio 7, (2016).
12	Liguori, G. et al. Fungal dysbiosis in mucosa-associated microbiota of Crohn’s disease patients. J. Crohns Colitis 10, 296–305 (2016).
13	Limon, J. J. et al. Malassezia Is Associated with Crohn’s Disease and Exacerbates Colitis in Mouse Models. Cell Host Microbe 25, 377-388.e6 (2019).
14	Knutsen, A. P. et al. Increased sensitivity to IL-4 in cystic fibrosis patients with allergic bronchopulmonary aspergillosis. Allergy 59, 81–87 (2004).
15	Bakare, N., Rickerts, V., Bargon, J. & Just-Nubling, G. Prevalence of Aspergillus fumigatus and other fungal species in the sputum of adult patients with cystic fibrosis. Haufigkeit von Aspergillus fumigatus und anderen Pilzen im Sputum von erwachsenen Mukoviszidose-Patienten. Mycoses 46, 19–23 (2003).
16	Delhaes, L. et al. The airway microbiota in cystic fibrosis: A complex fungal and bacterial community-implications for therapeutic management. PLoS ONE 7, (2012).
17	Willger, S. D. et al. Characterization and quantification of the fungal microbiome in serial samples from individuals with cystic fibrosis. Microbiome 2, 1–15 (2014).
18	Denning, D. W. et al. High-frequency Triazole Resistance Found In Nonculturable Aspergillus fumigatus from Lungs of Patients with Chronic Fungal Disease. Clin. Infect. Dis. 52, 1123–1129 (2011).
19	Knutsen, A. P. et al. Fungi and allergic lower respiratory tract diseases. J. Allergy Clin. Immunol. 129, 280–291 (2012).
20	Fairs, A. et al. IgE Sensitization to Aspergillus fumigatus Is Associated with Reduced Lung Function in Asthma. Am. J. Respir. Crit. Care Med. 182, 1362–1368 (2010).
21	Yan, X. et al. Clinical characteristics of 45 patients with invasive pulmonary aspergillosis: Retrospective analysis of 1711 lung cancer cases. Cancer 115, 5018–5025 (2009).
22	McCarthy, M. W. & Walsh, T. J. Special considerations for the diagnosis and treatment of invasive pulmonary aspergillosis. Expert Rev. Respir. Med. 11, 739–748 (2017).
23	Guinea, J. et al. Pulmonary aspergillosis in patients with chronic obstructive pulmonary disease: incidence, risk factors, and outcome. Clin. Microbiol. Infect. 16, 870–877 (2010).
24	Molinos-Castro, S. et al. Clinical factors associated with pulmonary aspergillosis in patients with chronic obstructive pulmonary disease. Enfermedades Infecc. Microbiol. Clin. Engl. Ed 38, 4–10 (2020).
25	Garcia-Vidal, C. et al. Causes of death in a contemporary cohort of patients with invasive aspergillosis. PLoS ONE 10, (2015).
26	Huerta, A. et al. Importance of Aspergillus spp. isolation in Acute exacerbations of severe COPD: prevalence, factors and follow-up: the FUNGI-COPD study. Respir. Res. 15, 17 (2014).
27	Wisplinghoff, H. et al. Nosocomial Bloodstream Infections in US Hospitals: Analysis of 24,179 Cases from a Prospective Nationwide Surveillance Study. Clin. Infect. Dis. 39, 309–317 (2004).
28	Morgan, J. et al. Incidence of invasive aspergillosis following hematopoietic stem cell and solid organ transplantation: interim results of a prospective multicenter surveillance program. Med. Mycol. 43, 49–58 (2005).
29	Pfaller, M. A. et al. Candida krusei, a multidrug-resistant opportunistic fungal pathogen: Geographic and temporal trends from the ARTEMIS DISK Antifungal Surveillance Program, 2001 to 2005. J. Clin. Microbiol. 46, 515–521 (2008).
30	Wang, Q. et al. Diagnostic efficacy of serum cytokines and chemokines in fungal bloodstream infection in febrile patients. J. Clin. Lab. Anal. (2020) doi:10.1002/jcla.23149.
31	Sfeir et al. Breakthrough Bloodstream Infections Caused by Echinocandin-Resistant Candida tropicalis: An Emerging Threat to Immunocompromised Patients with Hematological Malignancies. J. Fungi 6, 20–20 (2020).
32	Taylor, B. N. et al. Profile of Candida albicans-secreted aspartic proteinase elicited during vaginal infection. Infect. Immun. 73, 1828–1835 (2005).
33	Barousse, M. M. et al. Susceptibility of Middle Adolescent Females to Sexually Transmitted infections: Impact of Hormone Contraception and Sexual Behaviors on Vaginal Immunity. Am. J. Reprod. Immunol. 58, 159–168 (2007).
34	Sobel, J. D. Vulvovaginal candidosis. Lancet 369, 1961–1971 (2007).
35	Ilkit, M. & Guzel, A. B. The epidemiology, pathogenesis, and diagnosis of vulvovaginal candidosis: A mycological perspective. Crit. Rev. Microbiol. 37, 250–261 (2011).
36	Gottfredsson, M. & Perfect, J. R. Fungal Meningitis. Semin. Neurol. Volume 20, 307–322 (2000).
37	Liu, T. B., Perlin, D. S. & Xue, C. Molecular mechanisms of cryptococcal meningitis. Virulence 3, 173–181 (2012).
38	Blatzer, M. et al. Fungal Infections of the CNS. in Infections of the Central Nervous System 419–436 (Wiley, 2020). doi:10.1002/9781119467748.ch44.
39	Sharma, B. S. et al. Intracranial fungal granuloma. Surg. Neurol. 47, 489–497 (1997).
40	Chopra, H., Dua, K., Malhotra, V., Gupta, R. P. & Puri, H. Invasive fungal sinusitis of isolated sphenoid sinus in immunocompetent subjects. Mycoses 49, 30–36 (2006).
41	Thurtell, M. J. et al. Neuro-ophthalmology of invasive fungal sinusitis: 14 consecutive patients and a review of the literature. Clin. Experiment. Ophthalmol. 41, 567–576 (2013).
42	Pisa, D., Alonso, R., Rábano, A., Rodal, I. & Carrasco, L. Different Brain Regions are Infected with Fungi in Alzheimer’s Disease. Sci. Rep. 5, 1–13 (2015).
43	Benito-León, J. & Laurence, M. The role of fungi in the etiology of multiple sclerosis. Front. Neurol. 8, 535–535 (2017).
44	Forbes, J. D., Bernstein, C. N., Tremlett, H., Van Domselaar, G. & Knox, N. C. A fungal world: Could the gut mycobiome be involved in neurological disease? Front. Microbiol. 10, 3249–3249 (2019).
45	Strati, F. et al. New evidences on the altered gut microbiota in autism spectrum disorders. Microbiome 5, 1–11 (2017).
46	Severance, E. G. et al. Candida albicans exposures, sex specificity and cognitive deficits in schizophrenia and bipolar disorder. Npj Schizophr. 2, 1–7 (2016).
47	Severance, E. G. et al. Probiotic normalization of Candida albicans in schizophrenia: A randomized, placebo-controlled, longitudinal pilot study. Brain. Behav. Immun. 62, 41–45 (2017).
48	Zhang, X. et al. Analysis of gut mycobiota in first-episode, drug-naïve Chinese patients with schizophrenia: A pilot study. Behav. Brain Res. 379, 112374–112374 (2020).
49	Čiháková, D. et al. Gut permeability and mimicry of the Glutamate Ionotropic Receptor NMDA type Subunit Associated with protein 1 (GRINA) as potential mechanisms related to a subgroup of people with schizophrenia with elevated antigliadin antibodies (AGA IgG). Schizophr. Res. 208, 414–419 (2019).

## Sheet: table3.references
*** Full Reference for Table 3
1	Miao, F.-P., Li, X.-D., Liu, X.-H., Cichewicz, R. H. & Ji, N.-Y. Secondary Metabolites from an Algicolous Aspergillus versicolor Strain. Mar. Drugs 10, 131–139 (2012).
2	Goyal, S., Ramawat, K. G. & Mérillon, J.-M. Different Shades of Fungal Metabolites: An Overview. in Fungal Metabolites 1–29 (Springer International Publishing, 2017). doi:10.1007/978-3-319-25001-4_34.
3	Yu, J. Current understanding on aflatoxin biosynthesis and future perspective in reducing aflatoxin contamination. Toxins 4, 1024–1057 (2012).
4	Valdes, J. J., Cameron, J. E. & Cole, R. J. Aflatrem: a tremorgenic mycotoxin with acute neurotoxic effects. Environ. Health Perspect. 62, 459–463 (1985).
5	Nicholson, M. J. et al. Identification of Two Aflatrem Biosynthesis Gene Loci in Aspergillus flavus and Metabolic Engineering of Penicillium paxilli To Elucidate Their Function. Appl. Environ. Microbiol. 75, 7469–7481 (2009).
6	Cary, J. W., Gilbert, M. K., Lebar, M. D., Majumdar, R. & Calvo, A. M. Aspergillus flavus Secondary Metabolites: More than Just Aflatoxins. Food Saf. Tokyo Jpn. 6, 7–32 (2018).
7	Bok, J. W. & Keller, N. P. 2 Insight into Fungal Secondary Metabolism from Ten Years of LaeA Research. in Biochemistry and Molecular Biology (ed. Hoffmeister, D.) 21–29 (Springer International Publishing, 2016). doi:10.1007/978-3-319-27790-5_2.
8	Selala, M. I., Daelemans, F. & Schepens, P. J. Fungal tremorgens: the mechanism of action of single nitrogen containing toxins--a hypothesis. Drug Chem. Toxicol. 12, 237–257 (1989).
9	Griffin, C. E., Kaye, A. M., Bueno, F. R. & Kaye, A. D. Benzodiazepine Pharmacology and Central Nervous System–Mediated Effects. Ochsner J. 13, 214–223 (2013).
10	Niehaus, E.-M. et al. Comparative “Omics” of the Fusarium fujikuroi Species Complex Highlights Differences in Genetic Potential and Metabolite Synthesis. Genome Biol. Evol. 8, 3574–3599 (2016).
11	Kumar, A., Asthana, M., Gupta, A., Nigam, D. & Mahajan, S. Secondary Metabolism and Antimicrobial Metabolites of Penicillium. in New and Future Developments in Microbial Biotechnology and Bioengineering 47–68 (Elsevier, 2018). doi:10.1016/b978-0-444-63501-3.00003-x.
12	Stodůlková, E. et al. A highly diverse spectrum of naphthoquinone derivatives produced by the endophytic fungus Biatriospora sp. CCF 4378. Folia Microbiol. (Praha) 60, 259–267 (2015).
13	Rukachaisirikul, V. et al. ChemInform Abstract: Indole-benzodiazepine-2,5-dione Derivatives from a Soil Fungus Aspergillus sp. PSU-RSPG185. ChemInform 45, (2014).
14	Yin, W.-B., Cheng, J. & Li, S.-M. Stereospecific synthesis of aszonalenins by using two recombinant prenyltransferases. Org. Biomol. Chem. 7, 2202–2207 (2009).
15	Recent Advancements on the Role of Biologically Active Secondary Metabolites from Aspergillus. New Future Dev. Microb. Biotechnol. Bioeng. 69–94 (2018) doi:10.1016/B978-0-444-63501-3.00004-1.
16	Liu, Y. et al. Polyketides with α-Glucosidase Inhibitory Activity from a Mangrove Endophytic Fungus, Penicillium sp. HN29-3B1. J. Nat. Prod. 78, 1816–1822 (2015).
17	Xu, W., Gavia, D. J. & Tang, Y. Biosynthesis of fungal indole alkaloids. Nat. Prod. Rep. 31, 1474–1487 (2014).
18	Hetherington, A. C. & Raistrick, H. Studies in the Biochemistry of Micro-organisms. Part XIV.—On the production and chemical constitution of a new yellow colouring mater, citrinin, produced from glucose by Penicillium. Philos. Trans. R. Soc. Lond. Ser. B Contain. Pap. Biol. Character 220, 269–295 (1931).
19	Subramani, R., Kumar, R., Prasad, P. & Aalbersberg, W. Cytotoxic and antibacterial substances against multi-drug resistant pathogens from marine sponge symbiont: Citrinin, a secondary metabolite of Penicillium sp. Asian Pac. J. Trop. Biomed. 3, 291–296 (2013).
20	Zain, M. E. Impact of mycotoxins on humans and animals. J. Saudi Chem. Soc. 15, 129–144 (2011).
21	Samson, R. A., Peterson, S. W., Frisvad, J. C. & Varga, J. New species in Aspergillus section Terrei. Stud. Mycol. 69, 39–55 (2011).
22	Bouslimi, A. et al. Cytotoxicity and oxidative damage in kidney cells exposed to the mycotoxins ochratoxin a and citrinin: individual and combined effects. Toxicol. Mech. Methods 18, 341–349 (2008).
23	Wu, G. et al. Cladosins A–E, Hybrid Polyketides from a Deep-Sea-Derived Fungus, Cladosporium sphaerospermum. J. Nat. Prod. 77, 270–275 (2014).
24	Bondy, G. S. & Pestka, J. J. Immunomodulation by fungal toxins. J. Toxicol. Environ. Health B Crit. Rev. 3, 109–143 (2000).
25	Marasas, W. F. O., Nelson, P. E. & Toussoun, T. A. Toxigenic Fusarium species. Identity and mycotoxicology. Toxigenic Fusarium Species Identity Mycotoxicology (1984).
26	Moss, M. O. Fungal Metabolites. in eLS (American Cancer Society, 2011). doi:10.1002/9780470015902.a0000360.pub2.
27	Palazzini, J. M., Dunlap, C. A., Bowman, M. J. & Chulze, S. N. Bacillus velezensis RC 218 as a biocontrol agent to reduce Fusarium head blight and deoxynivalenol accumulation: Genome sequencing and secondary metabolite cluster profiles. Microbiol. Res. 192, 30–36 (2016).
28	Robbers, J. E. Mycotoxins-Their Biosynthesis in Fungi: Ergot Alkaloids. J. Food Prot. 42, 829–835 (1979).
29	Elsebai, M. F. et al. Fungal phenalenones: chemistry, biology, biosynthesis and phylogeny. Nat. Prod. Rep. 31, 628–645 (2014).
30	Gutiérrez, D., Flores, N., Abad-Grillo, T. & McNaughton-Smith, G. Evaluation of substituted phenalenone analogues as antiplasmodial agents. Exp. Parasitol. 135, 456–458 (2013).
31	Nazir, M. et al. Phenalenones: insight into the biosynthesis of polyketides from the marine alga-derived fungus Coniothyrium cereale. Org. Biomol. Chem. 13, 8071–8079 (2015).
32	Schenck, J. R., Hargie, M. P., Tarbell, D. S. & Hoffman, P. DECATETRAENEDIOIC ACID, A FUMAGILLIN DEGRADATION PRODUCT. J. Am. Chem. Soc. 75, 2274–2274 (1953).
33	Hanson, F. R. & Eble, T. E. AN ANTIPHAGE AGENT ISOLATED FROM ASPERGILLUS SP. J. Bacteriol. 58, 527–529 (1949).
34	Ingber, D. et al. Synthetic analogues of fumagillin that inhibit angiogenesis and suppress tumour growth. Nature 348, 555–557 (1990).
35	Molina, J.-M. et al. Fumagillin treatment of intestinal microsporidiosis. N. Engl. J. Med. 346, 1963–1969 (2002).
36	Rabha, J. & Jha, D. K. Metabolic Diversity of Penicillium. in New and Future Developments in Microbial Biotechnology and Bioengineering 217–234 (Elsevier, 2018). doi:10.1016/b978-0-444-63501-3.00012-0.
37	Jouda, J.-B. et al. Anticancer and antibacterial secondary metabolites from the endophytic fungus Penicillium sp. CAM64 against multi-drug resistant Gram-negative bacteria. Afr. Health Sci. 16, 734–743 (2016).
38	Song, Y. C. et al. Endophytic naphthopyrone metabolites are co-inhibitors of xanthine oxidase, SW1116 cell and some microbial growths. FEMS Microbiol. Lett. 241, 67–72 (2004).
39	Koyama, K., Ominato, K., Natori, S., Tashiro, T. & Tsuruo, T. Cytotoxicity and Antitumor Activities of Fungal Bis (naphtho-γ-pyrone) Derivatives. J. Pharmacobiodyn. 11, 630–635 (1988).
40	Samson, R. A. et al. Diagnostic tools to identify black aspergilli. Stud. Mycol. 59, 129–145 (2007).
41	Kim, K.-S. et al. Anti-Inflammatory Effect of Neoechinulin A from the Marine Fungus Eurotium sp. SF-5989 through the Suppression of NF-кB and p38 MAPK Pathways in Lipopolysaccharide-Stimulated RAW264.7 Macrophages. Molecules 18, 13245–13259 (2013).
42	Chen, X. et al. Neoechinulin B and its analogues as potential entry inhibitors of influenza viruses, targeting viral hemagglutinin. Eur. J. Med. Chem. 93, 182–195 (2015).
43	Hemberger, Y. et al. Pestalotiopens A and B: Stereochemically Challenging Flexible Sesquiterpene-Cyclopaldic Acid Hybrids from Pestalotiopsis sp. Chem. – Eur. J. 19, 15556–15564 (2013).
44	Siddiquee, Shafiquzzaman. "Recent advancements on the role of biologically active secondary metabolites from Aspergillus." In New and future developments in microbial biotechnology and bioengineering,Elsevier, pp. 69-94.(2018).
